# Supplementary material for: The digital code driven autonomous synthesis of ibuprofen automated in a 3D-printer-based robot
Source: Beilstein J Org Chem. 2016 Dec 19;12:2776–83. doi: 10.3762/bjoc.12.276 (PMC5238580; doi:10.3762/bjoc.12.276)
Supplement: File 2 — Digital 3D model files archive for the reaction vessels used. [file Beilstein_J_Org_Chem-12-2776-s002.zip]

Archive with 4 entries (4 files):
- R1.stl
- R2.stl
- R3.stl
- R4.stl
